# Supplementary material for: Risk of deep venous thrombosis associated with peripherally inserted central catheter: A retrospective cohort study of 11.588 catheters in Brazil
Source: PLoS One. 2024 May 6;19(5):e0300425. doi: 10.1371/journal.pone.0300425 (PMC11073680; doi:10.1371/journal.pone.0300425)
Supplement: S1 File — (XLSX) [file pone.0300425.s001.xlsx]

## Sheet: Planilha1
Category/Variable		n	%			Variables	N	%
Sex						Member
Men		6021	52			RUL*	5914	51.2
Women		5567	48			LUL*	5633	48.8
Age (years)
Mean ± SD*		70.6 ± 18.2				Missing data: 41
Median (min, max)		75 (18, 107)				Number of puncture attempts
PICC usage time (days)						1	10176	88.4
Mean ± SD*		15.3 ± 19.3				2	870	7.6
Median (min, max)		11 (0, 395)				3	324	2.8
						4	136	1.2
Patient characterization						Missing data: 82
Critical		6156	53.5			Chosen venous access
Oncological		3334	29.1			Basilic	7011	61
Surgical		3080	26.9			Brachial	4362	38
Active cancer		2375	72.7			Cephalic	110	1
Previous DVT*		422	3.8			Middle cubital	8	0.1
Indication for PICC insertion						Saphena	1	0
Antibiotic		9149	79.1			Axillary	1	0
Irritating or vesicant drugs		5149	44.5			Missing data: 95
(pH <5 or >9)						Venipuncture area
Damaged peripheral venous system		4455	38.6			Green zone	9045	78
Hypertonic solutions		3077	26.6			Ideal zone	2192	19
Vasoactive drugs		1761	15.2			Yellow zone	267	2.3
Chemotherapy		998	8.6			Red zone	84	0.7
Parenteral nutrition		542	4.7			Equipment used
Transfusion		270	2.4			Site-Rite 5	4719	40.7
Anticoagulant therapy		4912	43.3
Low molecular weight heparin		2731	56.1			Site-Rite 8	6869	59.3
Unfractionated heparin		1624	33.3
Rivaroxaban		271	5.6			Site-Rite 5 vessel occupancy
Warfarin		125	2.5			≤33%	4280	94.6
Apixaban		103	2.1			≥33%	246	5.4
Dabigratan etexilate		13	0.3			Site-Rite 8 vessel occupancy
Fondaparinux sodium		3	0.1			1–10%	1495	22.6
*DVT - Deep Venous Thrombosis; SD - Standard Deviation
						11–20%	3630	54.8
						21–30%	1197	18.1
						31–40%	295	4.5
						41–50%	10	0.2
						>51%	1	0
						Missing data: 434
						Type of catheter
						4 Fr* ML* open-tip polyurethane	1965	17
						5 Fr ML open-tip polyurethane	1194	10
						5 Fr DL* open-tip polyurethane	5015	43.3
						5 Fr TL* polyurethane	3	0
						6 Fr DL open-tip polyurethane	2995	25.9
						6 Fr TL open-tip polyurethane	409	3.2
						4 Fr ML Groshong valve silicone	7	0.1
						Radiography/Navigation/Scopy	5759	57
						(Proper positioning)
						Zone A (atrium-Cava junction)	3851	66.9
						Zone B (superior vena cava)	1379	23.9
						Zone C (brachycephalic vein)	529	9.2
						Intracavitary ECG*	4976	43
						Missing data: 853
						*RUL – Right upper limb; *LUL – Left upper limb; *Fr – French; *ML - Mono lumen; *DL - Double lumen; *TL – Triple lumen; *ECG – electrocardiogram
Variable	Thrombosis (PICC)		OR	95% CI		p		Variable	Thrombosis (PICC)		OR	95% CI		p
	No	Yes		Inferior	Superior				No	Yes		Inferior	Superior
Sex, n (%)						0.230		Vessel occupancy 33%, n (%)						0.771
Men	5919 (98.3)	102 (1.7)	1.00					No	10526 (98.2)	195 (1.8)	1.00
Women	5456 (98)	111 (2)	1.18	0.90	1.55			Yes	542 (98)	11 (2)	1.10	0.59	2.02
Age (years)			1005	0.997	1013	0.215**		Venipuncture area, n (%)						0.112#
Mean ± SD	70.6 ± 18.2	72.1 ± 18.2						Green area	8828 (98.1)	173 (1.9)	1.14	0.80	1.63
Median (min, max)	75 (18, 107)	77 (21, 102)						Yellow area	265 (99.3)	2 (0.7)	0.44	0.11	1.83
Antibiotic, n (%)						0.351		Red area	84 (100)	0 (0)	&
No	2367 (97.9)	50 (2.1)	1.00					Ideal zone	2155 (98.3)	37 (1.7)	1.00
Yes	8986 (98.2)	163 (1.8)	0.86	0.62	1.18			Chosen venous access, n (%)						0.329#
DVA, n (%)						0.146		Basilic	6874 (98)	137 (2)	1.00
No	9624 (98.2)	173 (1.8)	1.00					Brachial	4290 (98.3)	72 (1.7)	0.84	0.63	1.12
Yes	1721 (97.7)	40 (2.3)	1.29	0.91	1.83			Others	119 (99.2)	1 (0.8)	0.42	0.06	3.04
Irritating or vesicant drugs, n (%)						0.322		Type of catheter, n (%)						0.161#
No	6299 (98.3)	111 (1.7)	1.00					3 Fr Mono	65 (97)	2 (3)	1.00
Yes	5047 (98)	102 (2)	1.15	0.87	1.50			4 Fr Mono	1949 (98.8)	23 (1.2)	0.38	0.09	1.66
Hypertonic solutions, n (%)						0.094		5 Fr Mono	1132 (98.2)	21 (1.8)	0.60	0.14	2.63
No	8316 (98)	167 (2)	1.00					4 Fr Double/5 Fr Double	4925 (98.1)	95 (1.9)	0.63	0.15	2.60
Yes	3031 (98.5)	46 (1.5)	0.76	0.54	1.05			6 Fr Double	2932 (97.9)	63 (2.1)	0.70	0.17	2.92
Parenteral nutrition, n (%)						0.741		5 Fr Triple/6 Fr Triple	363 (97.6)	9 (2.4)	0.81	0.17	3.81
No	10811 (98.2)	202 (1.8)	1.00					Central tip location, n (%)						0.128#
Yes	531 (98)	11 (2)	1.11	0.60	2.05			No	849 (97)	26 (3)	1.00
Damaged peripheral venous system, n (%)						0.917		Yes	5733 (98.1)	110 (1.9)	0.63	0.41	0.97
No	6970 (98.2)	131 (1.8)	1.00					Yes, with fold in the tip	60 (98.4)	1 (1.6)	0.54	0.07	4.08
Yes	4374 (98.2)	81 (1.8)	0.99	0.75	1.30			Vena cava, n (%)						0.429#
Chemotherapy, n (%)						0.002		Superior vena cava	5668 (98.1)	109 (1.9)	1.00
No	10373 (98.3)	182 (1.7)	1.00					Anomalous vena cava	31 (100)	0 (0)	&
Yes	967 (96.9)	31 (3.1)	1.83	1.24	2.69			Inferior vena cava	14 (100)	0 (0)	&
Transfusion, n (%)						0.643*		Vena cava zone, n (%)						0.477
No	10938 (98.2)	205 (1.8)	1.00					Zone A	3784 (98.3)	67 (1.7)	1.00
Yes	264 (97.8)	6 (2.2)	1.21	0.53	2.76			Zone B	1349 (97.8)	30 (2.2)	1.26	0.81	1.94
Critical, n (%)						0.741		Zone C	517 (97.7)	12 (2.3)	1.31	0.70	2.44
No	5254 (98.1)	101 (1.9)	1.00					Other veins, n (%)						0.160#
Yes	6045 (98.2)	111 (1.8)	0.96	0.73	1.25			Axillary	31 (96.9)	1 (3.1)	1.00
Oncological, n (%)						0.041		Subclavian	251 (96.2)	10 (3.8)	1.24	0.15	9.98
No	7995 (98.3)	137 (1.7)	1.00					Jugular	106 (94.6)	6 (5.4)	1.76	0.20	15.13
Yes	3259 (97.8)	75 (2.2)	1.34	1.01	1.79			Atrium	449 (98.2)	8 (1.8)	0.55	0.07	4.56
Surgical, n (%)						0.750		High pressure saline flush successfully performed, n (%)						0.030*
No	8230 (98.2)	153 (1.8)	1.00					No	118 (93.7)	8 (6.3)	1.00
Yes	3021 (98.1)	59 (1.9)	1.05	0.78	1.42			Yes	266 (98.2)	5 (1.8)	0.28	0.09	0.87
Previous thrombosis, n (%)						0.024		Tip confirmation method, n (%)						0.079
No	10571 (98.2)	194 (1.8)	1.00					Radiography/Navigation/Scopy	6464 (98)	134 (2)	1.00
Yes	408 (96.7)	14 (3.3)	1.87	1.08	3.25			ECG	4897 (98.4)	79 (1.6)	0.78	0.59	1.03
Active cancer						0.670		Reversible catheter oclusion, n (%)						0.039
No	873 (97.7)	21 (2.3)	1.00					No	10391 (98.2)	186 (1.8)	1.00
Yes	2325 (97.9)	50 (2.1)	0.89	0.53	1.50			Yes	984 (97.3)	27 (2.7)	1.53	1.02	2.31
Anticoagulants, n (%)						0.069		Tip repositioning, n (%)						>0.999*
No	6299 (98)	129 (2)	1.00					No	11348 (98.2)	213 (1.8)	1.00
Yes	4836 (98.5)	76 (1.5)	0.77	0.58	1.02			Yes	27 (100)	0 (0)	&
Number of puncture attempts, n (%)						0.490#		Chi-square test; * Fisher’s exact test; # Likelihood ratio test; ** Student’s t-test; & Unable to estimate
1	9994 (98.2)	182 (1.8)	1.00
2	849 (97.6)	21 (2.4)	1.36	0.86	2.15
3	320 (98.8)	4 (1.2)	0.69	0.25	1.86
4	133 (97.8)	3 (2.2)	1.24	0.39	3.93
Punctured limb, n (%)						0.183
LUL	5520 (98)	113 (2)	1.00
RUL/RLL	5817 (98.3)	99 (1.7)	0.83	0.63	1.09
Chi-square test; # Likelihood ratio test; ** Student’s t-test.
DVA: Vasoactive drug
		Variable	OR	95% CI		p
				Inferior	Superior
		Sex (Women)	1.18	0.89	1.57	0.241
		Age (years)	1011	1002	1020	0.013
		DVA	1.36	0.94	1.96	0.099
		Chemotherapy	1.53	0.94	2.50	0.090
		Oncological	1.28	0.91	1.80	0.162
		Previous thrombosis	1.96	1.12	3.44	0.018
		Anticoagulant	0.73	0.54	0.99	0.040
		Punctured limb, n (%)	0.85	0.64	1.13	0.261
		Venipuncture area
		Green area	1.00
		Yellow area	0.41	0.10	1.65	0.209
		Red area	&			0.997
		Ideal zone	0.89	0.61	1.30	0.553
		Tip confirmation method (ECG)	0.80	0.59	1.08	0.148
		Obstruction	1.60	1.05	2.42	0.028
		Multiple logistic regression; & Unable to estimate
